# Supplementary material for: Effects of Biostimulants on the Chemical Composition of Essential Oil and Hydrosol of Lavandin (Lavandula x intermedia Emeric ex Loisel.) Cultivated in Tuscan-Emilian Apennines
Source: Molecules. 2021 Oct 12;26(20):6157. doi: 10.3390/molecules26206157 (PMC8537348; doi:10.3390/molecules26206157)
Supplement: Supplementary file 1 [file molecules-26-06157-s001.zip]

Archive with 1 entries (1 files):
- molecules-1399774-supplementary.pdf
